# Supplementary material for: Food‐Herb Dual‐Function in Astragali Radix‐Poria‐Rheum: Network Pharmacology and Database Mining for Diabetic Kidney Disease Mechanisms Exploration
Source: Food Sci Nutr. 2025 Nov 27;13(12):e71251. doi: 10.1002/fsn3.71251 (PMC12658371; doi:10.1002/fsn3.71251)
Supplement: Supplementary file 1 — Appendix S1: fsn371251‐sup‐0001‐AppendixS1.xlsx. [file FSN3-13-e71251-s001.xlsx]

## Sheet: Sheet1
Patient number	Sex	Age	Prescription
1/2020	female	56	Huangqi、Dangshen、Baizhu、Fuling、Yinyanghuo、Bajitian、Roucongrong、Chenpi、Banxia、Zisuye、Huanglian、Dahuang、Tufuling、Liuyuexue、Jixuecao、Zelan、Taoren、Honghua、Chuanxiong、Zhigancao
2/2020	female	35	Huangqi、Gouqizi、Tusizi、Fupenzi、Cheqianzi、Bajitian、Yinyanghuo、Roucongrong、Zisuye、Huanglian、Sharen、Shudahuang、Liuyuexue、Danggui、Danshen、Zelan、Shuizhi、Rougui、Tianma
3/2020	male	48	Mohanlian、Nuzhenzi、Huangqi、Fuling、Zexie、Zhuling、Daokoucao、Tufuling、Dahuang、Yimucao、Zelan、Dongdguapi、Chixiaodou、Pugongying、Huomaren、Zhumagen
4/2019	male	47	Fabanxia、Zhuru、Zhiqiao、Tufuling、Huangqi、Baizhu、Jixuecao、Huaihua、Tubiechong、Haizao、Cansha、Sanqi、Dahuangtan、Danshen
5/2019	male	54	Dangshen、Danshen、Shanyao、Shanzhuyu、Zisuye、Jiudahuang、Chuanxiong、Liuyuexue、Zhishengma、Wulingzhi、Puhuang、Fuling、Xingren、Houpo、Yiyiren、Shiwei、Yinyanghuo、Shufuzi、Roucongrong、Danggui、Pugongying、Huzhang、Jinchanhua、Huanglian、Yinchen、Roudoukou、Gancao
6/2019	male	76	Huangqi、Shudahuang、Baishao、Sanqi、Huzhang
7/2019	male	33	Huangqi、Taizishen、Baizhu、Fuling、Mugua、Honghua、Taoren、Danggui、Niuxi、Roucongrong、Duzhong、Ezhu、Sanleng、Dihuang、Baihuasheshecao、Guijianyu、Jinyingzi、Qianshi、Dahuang、Zhiheshouwu、Baixianpi、Jiangcan、Chantui、Binlang、Xiqiancao、Xuchangqing、Liuyuexue
8/2019	female	63	Huangqi、Baizhu、Taizishen、Doukou、Shanzhuyu、Gouqizi、Tusizi、Cheqianzi、Huoxiang、Peilan、Zexie、Sharen、Danshen、Lianzi、Qianshi、Chenpi、Dahuang
9/2019	male	31	Huangqi、Taizishen、Shudihuang、Chaoshanyao、Chaobaizhu、Fuling、Danggui、Chuanxiong、Shanzhuyu、Tusizi、Xuduan、Niuxi、Jixuecao、Liuyuexue、Tufuling、Kunbu、Muli、Huanglian、Gancao
10/2019	female	49	Dangshen、Nuzhenzi、Zhiheshouwu、Danshen、Zelan、Baizhu、Niuxi、Dahuang、Baishao、Gancao
11/2019	female	56	Chaihu、Danggui、Chishao、Baishao、Huangqi、Chaobaizhu、Shengma、Gegen、Baizhi、Chenpi、Dangshen、Zhigancao
12/2019	male	42	Chaihu、Danggui、Chishao、Baishao、Huangqi、Chaobaizhu、Shengma、Gegen、Baizhi、Chenpi、Zhigancao
13/2019	female	69	Shudihuang、Shanzhuyu、Shanyao、Bixie、Tufuling、Yinchen、Yiyiren、Zelan、Rougui、Chaowangbuliuxing、Gegen、Xiangfu、Chenpi、Muxiang、Sharen、Huangqi、Danggui、Chaihu、Shengma、Dangshen、Chaobaizhu、Baizhi、Dahuang
14/2019	male	46	Huangqi、Taizishen、Danshen、Chaobaizhu、Niuxi、Shanyao、Banxia、Tusizi、Shanzhuyu、Chenpi、Huoxiang、Peilan、Yimucao、Fuling、Sharen、Dahuang
15/2019	male	47	Lianqiao、Taoren、Honghua、Danggui、Zhiqiao、Gegen、Chishao、Chaihu、Dihuang、Shudihuang、Chuanxiong、Yimucao、Tongcao、Baihuasheshecao、Yuxingcao、Dongguapi、Cheqianzi、Niuxi、Caoguoren、Binlang、Huanglian、Zisuye、Baizhi、Fuling、Baizhu、Taizishen、Jiaoshanzha、Jiaoshenqu、Jiaomaiya
16/2019	male	42	Huangqi、Tufuling、Jicaihua、Danshen、Chuanxiong、Dahuangtan、Ezhu、Yinchen、Wulingzhi、Puhuangtan、Wuweizi、Shengma、Qianshi、Sharen、Pugongying、Baijiangcao、Juemingzi、Haizaotan
17/2018	male	69	Lianqiao、Taoren、Honghua、Danggui、Zhiqiao、Gegen、Dihuang、Mudanpi、Danshen、Chaihu、Dahuang、Gancao、Huoxiang
18/2018	male	53	Lianqiao、Taoren、Honghua、Danggui、Zhiqiao、Gegen、Dihuang、Mudanpi、Danshen、Chaihu、Dahuang、Caoguo、Zhigancao
19/2018	male	55	Lianqiao、Taoren、Honghua、Danggui、Zhiqiao、Gegen、Dihuang、Mudanpi、Danshen、Chaihu、Gancao、Tufuling、Niuxi、Huangbai、Yiyiren、Caoguo
20/2018	male	44	Dangshen、Baizhu、Tusizi、Tufuling、Yiyiren、Dahuang、Nuzhenzi、Zelan、Danshen、Chenpi、Fabanxia、Muxiang
21/2018	male	76	Huangqi、Roucongrong、Yiyiren、Fuling、Pugongying、Liuyuexue、Zhuru、Banxia、Dahuang、Ezhu、Sharen、Taoren、Danshen、Dilong、Duanmuli
22/2018	female	58	Huangqi、Dahuang、Zisuye、Jiegeng、Huanglian、Fuling、Chenpi、Banxia、Gegen、Chuanxiong、Caoguo、Cheqianzi、Liuyuexue、Gancao
23/2018	female	58	Dangshen、Liuyuexue、Cheqianzi、Caoguo、Chuanxiong、Gegen、Banxia、Chenpi、Fuling、Huanglian、Jiegeng、Zisuye、Dahuang、Gancao、Pugongying、Chaomaiya
24/2018	female	71	Huangqi、Dangshen、Fuling、Zhuling、Baizhu、Chenpi、Banxia、Shanyao、Chaoyiyiren、Jiaoshenqu、Cangzhu、Maidong、Xixin、Duanlonggu、Suanzaoren、Yinyanghuo、Chaoduzhong、Jinyingzi、Qianshi、Dahuang、Gancao
25/2018	male	78	Zisuye、Baijiangcao、Taizishen、Danshen、Huanglian、Huangqi、Chaobaizhu、Shudihuang、Tusizi、Liuyuexue、Jixuecao、Niuxi、Duzhong、Ezhu、Cheqianzi、Shiwei、Dahuang
26/2018	male	43	Huangqi、Taizishen、Dihuang、Danggui、Yimucao、Huangjing、Huanglian、Danshen、Fuling、Zelan、Ezhu、Dilong、Qianshi、Yumixu
27/2018	female	70	Dahuang、Biejia、Bixie、Baishao、Chenpi、Chuanxiong、Danshen、Danggui、Fuling、Huangqi、Longgu、Muli、Niuxi、Shijueming、Shichangpu、Shanzha、Zelan、Zexie、Zhebeimu、Tusizi、Banxia、Yinyanghuo
28/2018	male	61	Duzhong、Huoxiang、Yanhusuo、Dafupi、Banxia、Zhiqiao、Zhuru、Laifuzi、Chenpi、Dangshen
29/2018	male	63	Huangqi、Dangshen、Dihuang、Shanzhuyu、Shanyao、Danggui、Chenpi、Banxia、Shudahuang、Fuling、Sharen
30/2018	male	44	Chaihu、Huangqin、Chuanxiong、Houpo、Chenpi、Xiangfu、Jiaoshanzha、Jiaomaiya、Jiaoshenqu、Banxia、Fuling、Chaobaizhu、Yujin、Zhigancao
31/2018	male	42	Shuiniujiao、Fuling、Tufuling、Chaobaizhu、Liuyuexue、Wushaoshe、Huangqi、Danggui、Guiban、Chantui、Jianghuang、Shudahuang、Dahuang、Dongguapi、Bixie、Jixuecao、Sharen、Difuzi、Xuchangqing、Taizishen、Shanzhuyu
32/2018	male	39	Huangqi、Taizishen、Xuduan、Sangjisheng、Duzhong、Niuxi、Zhiheshouwu、Tusizi、Yiyiren、Fuling、Chaobaizhu、Danshen、Chishao、Chuanxiong、Taoren、Jixuecao、Tufuling、Liuyuexue、Jiudahuang、Muli、Kunbu、Cheqianzi、Bianxu、Maiya
33/2018	male	55	Xuduan、Sangjisheng、Gouteng、Xiakucao、Tianma、Jili、Xuanshen、Maidong、Shegan、Xinyi、Baizhi、Nanshashen、Beishashen、Jixuecao、Tufuling、Taizishen、Huangqi、Chaoqianshi、Chaoshanyao、Jiudahuang、Muli、Kunbu、Gancao、Bianxu
34/2018	male	72	Sangjisheng、Duzhong、Dihuang、Shanyao、Biejia、Tufuling、Niuxi、Zisuye、Banxia、Taoren、Dangshen、Sangye、Jiegeng、Dahuang
35/2018	female	52	Huangqi、Danggui、Shanyao、Zisuye、Mudanpi、Danshen、Niuxi、Yinchen、Shengma、Guijianyu、Chaihu、Lingzhi、Taizishen、Shudahuang
36/2018	female	43	Ezhu、Chuanxiong、Liujinu、Shuizhi、Baifuzi、Jinyinhua、Danggui、Xuanshen、Jiezi、Dahuang
37/2018	male	78	Oujietan、Zonglvtan、Cheqianzi、Bianxu、Niubangzi、Xuanshen、Chishao、Houpo、Huangqi、Fangfeng、Baizhu、Xiaoji、Qiancao、Guijianyu、Dongkuizi、Baihuasheshecao、Shuizhi、Banbianlian、Bixie、Xuduan、Chaoshanyao、Jiaoshanzha、Jiaomaiya、Jiaoshenqu、Doukou、Sharen、Zhuling、Shanzhuyu、Zhigancao
38/2018	male	44	Huangqi、Fangfeng、Chaobaizhu、Xiaoji、Danggui、Dahuang、Chaobinglang、Zhishi、Banxia、Shichangpu、Doukou、Sharen、Chenpi、Houpo、Xuduan、Chaoshanyao、Jiaoshanzha、Jiaomaiya、Jiaoshenqu、Fuling、Zhigancao、Bixie、Bianxu、Tianma、Gouteng、Chishao、Jixueteng、Gouji、Sangjisheng
39/2017	male	58	Huangqi、Shanyao、Shanzhuyu、Xuanshen、Huangbai、Baihuasheshecao、Lianqiao、Fupenzi、Yinyanghuo、Jiangcan、Tubiechong、Yiyiren、Cheqianzi、Fuling、Cangzhu、Banzhilian
40/2017	female	55	Banxia、Shichangpu、Chenpi、Zhuru、Zhiqiao、Cansha、Dahuang、Sanqi、Tufuling、Huaihua、Huzhang、Danshen、Huangqi、Jixuecao、Muxiang
41/2017	male	47	Cangzhu、Chaobaizhu、Fuling、Chenpi、Banxia、Sharen、Zelan、Zexie、Doukou、Huanglian、Liuyuexue、Chaozhiqiao、Dahuang
42/2017	female	46	Huangqi、Jiudahuang、Zhiqiao、Foshou、Roucongrong、Baizhu、Cangzhu、Guizhi、Ganjiang、Niuxi、Xiangfu、Wuyao、Xuduan、Suoyang、Doukou
43/2017	male	32	Huangqi、Yinyanghuo、Tufuling、Baimaogen、Baizhu、Cansha、Chishao、Shichangpu、Chuanxiong、Yujin、Dahuang、Bixie、Peilan
44/2017	female	65	Huangqi、Danggui、Fuzi、Ganjiang、Shudihuang、Shanzhuyu、Shanyao、Fuling、Chaobaizhu、Xuduan、Duzhong、Gusuibu、Yimucao、Muxiang、Sharen
45/2017	male	60	Huangqi、Dangshen、Fuling、Dahuang、Zexie、Baizhu、Cheqiancao、Yiyiren、Chenpi、Danshen、Chuanxiong、Taoren、Honghua、Yimucao、Baibiandou、Doukou
46/2017	male	38	Caoguo、Zhimu、Banxia、Houpo、Huangqin、Huanglian、Chenpi、Gancao、Dangshen、Shengjiang、Fuling、Dahuang
47/2017	male	45	Caoguo、Zhimu、Banxia、Houpo、Huangqin、Huanglian、Chenpi、Gancao、Dangshen、Shengjiang、Fuling、Dahuang
48/2017	male	43	Yimucao、Baimaogen、Nuzhenzi、Huangqi、Danggui、Danshen、Gegen、Fuling、Baizhu、Huainiuxi、Xuduan、Baihuasheshecao、Banbianlian、Tufuling、Ejiao、Jiudahuang、Xiyangshen、Huangqin、Jingjie、Fangfeng、Gancao
49/2017	female	45	Huangqi、Taizishen、Baizhu、Sharen、Banxia、Fuling、Huoxiang、Houpo、Jiegeng、Dahuang、Tusizi、Huangqin
50/2017	male	67	Huangqi、Xianmao、Qingfengteng、Xuchangqing、Qianghuo、Chuanxiong、Maozhuacao、Baihuasheshecao、Maoerci、Guijianyu、Jiudahuang
51/2017	male	86	Huangqi、Yuzhu、Shanyao、Jili、Taizishen、Baizhu、Nuzhenzi、Mohanlian、Baihe、Fuling、Maidong、Wuweizi、Xuanshen、Danshen、Jixueteng、Yimucao
52/2017	male	56	Huangbai、Zhimu、Zhizi、Liuyuexue、Tufuling、Houpo、Shichangpu、Sharen、Banxia、Fuling、Baizhu、Yiyiren、Dahuang、Taoren、Danshen、Danggui
53/2017	female	70	Danggui、Baishao、Chuanxiong、Tufuling、Liuyuexue、Zisuye、Huanglian、Chaihu、Huangqin、Huangqi、Yinyanghuo、Jiudahuang、Shuizhi、Sharen、Maidong
54/2017	female	36	Dangshen、Baizhu、Chenpi、Fuling、Banxia、Sharen、Huoxiang、Jineijin、Jiaoshanzha、Jiaoshenqu、Jiaomaiya、Yinyanghuo、Dahuang、Liuyuexue、Duanmuli、Gancao
55/2017	female	45	Danggui、Huangqi、Shanzhuyu、Dihuang、Shudihuang、Tufuling、Shiwei、Bixie、Baizhu、Chantui、Jiangcan、Maidong、Jiudahuang
56/2017	female	32	Huangqi、Dilong、Danggui、Chishao、Chuanxiong、Danshen、Taoren、Yiyiren、Jiaoshanzha、Ezhu、Jixuecao、Jinyingzi、Qianshi、Banzhilian、Baihuasheshecao
57/2017	female	56	Huangqi、Baizhu、Fuling、Zhiqiao、Danshen、Pipaye、Zisuye、Sangye、Dahuangtan、Heye、Dahuang、Sharen
58/2017	male	56	Huangqi、Dangshen、Jinyingzi、Shanzhuyu、Tusizi、Yinyanghuo、Biejia、Wangbuliuxing、Jianghuang、Chishao、Zisuye、Huanglian、Dahuang、Fuling、Baizhu、Tufuling
59/2017	male	68	Huangqi、Danggui、Dihuang、Dangshen、Shanyao、Shanzhuyu、Fuling、Baizhu、Chenpi、Banxia、Jiudahuang、Chishao、Mudanpi、Difuzi、Juemingzi、Niuxi、Hehuanpi
60/2017	male	60	Huangqi、Danggui、Chenpi、Banxia、Jiudahuang、Fuling、Yinyanghuo、Huanglian、Wuzhuyu、Zhuling、Yimucao、Jinyingzi、Qianshi
61/2016	male	60	Xingren、Jiegeng、Zisuye、Jingjie、Fangfeng、Doukou、Yiyiren、Jinyinhua、Lianqiao、Huoxiang、Peilan、Houpo
62/2016	male	65	Huangqi、Shudihuang、Shanyao、Shanzhuyu、Dangshen、Zhimu、Huangbai、Fuling、Yiyiren、Zexie、Cheqianzi、Bianxu、Qumai、Mudanpi、Xiaoji
63/2016	female	55	Huangqi、Danggui、Chishao、Baishao、Dihuang、Chenpi、Banxia、Fuling、Huanglian、Jinyinhua、Banlangen、Jiegeng、Dahuangtan、Cheqianzi、Sharen、Gancao
64/2016	female	65	Huangqi、Dangshen、Tufuling、Muli、Bixie、Cheqiancao、Cheqianzi、Baimaogen、Chaobaizhu、Dahuang、Niuxi、Zhishuizhi
65/2016	female	46	Jinyinhua、Lianqiao、Chenpi、Banxia、Zhiqiao、Houpo、Laifuzi、Sharen、Wuzhuyu、Xuanfuhua、Daizheshi、Guanzhong、Pugongying、Baijiangcao、Chonglou、Shudahuang、Dahuang、Gancao
66/2016	female	61	Huoxiang、Banxia、Chaocangzhu、Houpo、Doukou、Yiyiren、Dahuangtan、Huanglian、Dangshen、Chaobaizhu、Zhigancao
67/2016	male	70	Huangqi、Dangshen、Shanyao、Chaobaizhu、Chenpi、Zhiheshouwu、Danggui、Shudihuang、Huoxiang、Banxia、Dahuangtan、Zhigancao
68/2016	female	62	Shudihuang、Tianmendong、Nuzhenzi、Mohanlian、Huangbai、Zhimu、Rougui、Huanglian、Jiaozhizi、Pugongying、Tufuling、Cheqianzi、Dahuangtan、Gancao
69/2016	male	30	Huangqi、Dangshen、Shanyao、Chaobaizhu、Chenpi、Zhuling、Zexie、Fuling、Yiyiren、Cheqianzi、Shuizhi、Dilong、Pugongying、Baihuasheshecao
70/2016	female	49	Huangqi、Danggui、Chaihu、Zhishi、Zhiqiao、Chishao、Baishao、Danshen、Taoren、Honghua、Shuihonghuazi、Chuanxiong、Xuduan、Dihuang、Niuxi、Shudahuang、Jianghuang、Mudanpi、Tufuling、Yinchen、Zhizi、Gancao
71/2016	female	52	Huangqi、Taizishen、Chaobaizhu、Chishao、Baishao、Zisuye、Huanglian、Huzhang、Zexie、Zelan、Jixuecao、Tengligen、Huangshukuihua、Shiwei、Tufuling、Liuyuexue、Huaihua、Jiudahuang、Duzhong、Shanzhuyu、Niuxi、Yumixu
72/2016	female	62	Huangqi、Chixiaodou、Buguzhi、Shanyao、Liuyuexue、Dihuang、Yumixu、Fuling、Gancao、Jiudahuang、Chaobaizhu、Chenpi
73/2016	female	42	Huangqi、Fuling、Zhuru、Maiya、Liuyuexue、Yumixu、Chenpi、Jiudahuang、Banxia
74/2016	male	65	Huangqi、Shudihuang、Shanzhuyu、Fuling、Zhuling、Zexie、Danggui、Chuanxiong、Danshen、Baizhu、Huanglian、Banxia、Jiudahuang
75/2016	male	71	Guizhi、Fuzi、Shudihuang、Shanyao、Shanzhuyu、Mudanpi、Tufuling、Baizhu、Liuyuexue、Shuizhi、Sharen、Danshen、Huangqi、Qianshi、Chaihu、Huangqin、Yinyanghuo
76/2016	female	56	Shudihuang、Shanzhuyu、Chaoshanyao、Mudanpi、Fuling、Zexie、Rougui、Fuzi、Danshen、Moyao、Danggui、Chuanxiong、Taoren、Niuxi、Cheqianzi、Zhimu、Huangbai、Qumai、Bianxu、Tufuling
77/2016	male	52	Yinchen、Wulingzhi、Puhuangtan、Huangqi、Chaobaizhu、Shanyao、Shanzhuyu、Zisuye、Huanglian、Baihuasheshecao、Liuyuexue、Honghua、Chuanxiong、Baimaogen、Jiudahuang、Muli、Maoxucao、Tubiechong
78/2016	male	52	Danshen、Taizishen、Huangqi、Shudihuang、Baizhu、Banxia、Peilan、Shanyao、Tusizi、Shanzhuyu、Chenpi、Sharen、Huoxiang、Mudanpi、Fuling、Dahuang、Qianshi、Yizhiren
79/2016	female	49	Huangqi、Taizishen、Duzhong、Xuduan、Niuxi、Gouqizi、Nuzhenzi、Gouji、Maoerci、Tufuling、Pugongying、Gusuibu、Shuizhi、Jiudahuang、Danshen
80/2016	male	62	Huangqi、Taizishen、Baizhu、Sharen、Tusizi、Baimaogen、Danshen、Huoxiang、Dahuang、Fuling、Niuxi、Mudanpi、Shanyao
81/2016	male	56	Dahuang、Houpo、Zhishi、Zhuru、Jiangbanxia、Huoxiang、Muli、Qinjiao、Qinpi、Fuling、Cheqianzi、Shancigu、Tufuling、Doukou、Fupenzi、Luoshiteng、Danshen、Dangshen、Huangqi、Chuanshanjia、Xuejie、Xiaoji、Baimaogen、Diyu、Qiancao、Xianhecao、Shengditan、Cebaiye、Aiyetan、Puhuangtan、Xueyutan、Ziheche
82/2016	female	62	Dahuang、Houpo、Zhishi、Zhuru、Jiangbanxia、Huoxiang、Muli、Qinjiao、Qinpi、Fuling、Cheqianzi、Shancigu、Tufuling、Doukou、Fupenzi、Luoshiteng、Danshen、Dangshen、Huangqi、Xuejie、Xiaoji、Baimaogen
83/2016	female	16	Dahuang、Houpo、Zhishi、Muli、Fuling、Renshen、Dihuang、Zhimu、Yuzhu、Tufuling、Doukou、Luoshiteng、Dangshen、Chuanshanjia、Xuejie、Huanglian、Danshen、Gouqizi、Digupi、Huangqi、Huangjing
84/2016	male	49	Huanglian、Zisuye、Zhuru、Chenpi、Dahuang、Banxia、Fuling、Zhishi、Daizheshi
85/2016	female	47	Yinchen、Dahuang、Dahuangtan、Puhuangtan、Wulingzhi、Huangqi、Tufuling、Jicaihua、Danshen、Sanleng、Chuanxiong、Nuzhenzi、Mohanlian、Pugongying、Wuweizi、Fupenzi、Juemingzi、Baijiangcao、Banzhilian
86/2015	female	48	Huangqi、Dahuang、Shanyao、Dilong、Fuling、Yiyiren、Cheqianzi、Duanlonggu、Duanmuli、Tufuling、Cangzhu、Jiangcan、Quanxie、Chantui、Sharen、Huaihua、Yumixu、Gouji
87/2015	female	55	Juhong、Fuling、Danshen、Danggui、Chishao、Chuanxiong、Huangqi、Jixuecao、Roudoukou、Sharen、Dahuangtan、Huaihua、Baizhu、Sanleng、Ezhu
88/2015	female	53	Huangqi、Baizhu、Taizishen、Sharen、Huoxiang、Peilan、Shanzhuyu、Dahuang、Tusizi、Danshen、Doukou、Tufuling、Huangguapi、Xiguapi、Gouji、Duzhong、Zelan、Longgu、Muli
89/2015	male	46	Huangqi、Dihuang、Shanyao、Fuling、Zexie、Shanzhuyu、Mudanpi、Qianshi、Lianzi、Zhihuangjing、Duzhong、Zelan、Chuanxiong、Chishao、Baimaogen
90/2015	male	52	Tufuling、Bixie、Yiyiren、Weilingxian、Chishao、Jiangcan、Dilong、Huangqi、Taizishen、Baizhu、Shudihuang、Niuxi、Duzhong、Sangjisheng、Fuling、Cheqianzi、Chenpi、Zhuru、Qingbanxia、Chaojineijin、Sharen、Gancao
91/2015	male	70	Chenpi、Banxia、Muxiang、Sharen、Fuling、Bianxu、Qumai、Cheqianzi、Baimaogen、Huangbai、Shenqu、Jiaoshanzha、Yiyiren、Dahuang、Liuyuexue、Gancao
92/2015	male	70	Chaosuanzaoren、Jinsitao、Yejiaoteng、Longgu、Muli、Duanwalengzi、Haipiaoxiao、Baizhu、Huanglian、Rougui、Duzhong、Buguzhi、Huangqi、Zhiqiao、Muxiang、Huangqin、Banxia、Dangshen、Fuling
93/2015	female	71	Huangqi、Tufuling、Jicaihua、Danshen、Ezhu、Wulingzhi、Puhuangtan、Dahuang、Haizaotan、Shengma、Qianshi、Baizhu、Fuling、Pugongying、Chuanxiong、Yinchen、Dahuangtan、Qinghao、Wuweizi、Juemingzi
94/2015	male	45	Huangqi、Dihuang、Shudihuang、Zhuling、Fuling、Zexie、Zelan、Taoren、Danggui、Dahuang、Zhishi、Shanzha、Shihu、Xuanshen、Baihuasheshecao、Pugongying、Shemei、Shuizhi、Baimaogen、Lugen
95/2015	female	41	Xuduan、Sangjisheng、Huangqi、Fuling、Zhuling、Shanyao、Taizishen、Nanshashen、Beishashen、Danshen、Chuanxiong、Yumixu、Bixie、Sigualuo、Jixuecao、土Fuling、Jiudahuang、Muli、Cheqianzi
96/2015	male	44	Xuanshen、Maidong、Jiegeng、Shegan、Zhijiangcan、Niubangzi、Shiwei、Dilong、Quanxie、Taizishen、Huangqi、Yiyiren、Fuling、Cheqianzi、Jixuecao、Tufuling、Jiudahuang、Muli、Danggui、Yimucao、Heshouwu、Gouqizi
97/2015	female	56	Huangqi、Tufuling、Pugongying、Cheqianzi、Baizhu、Dahuang、Danshen、Chuanxiong、Jiegeng、Danggui、Banxia
98/2015	male	60	Shudihuang、Fuling、Shanzhuyu、Zexie、Shanyao、Tufuling、Yiyiren、Danshen、Mudanpi、Huoxiang、Huangqi、Zelan、Dahuang、Banxia、Sharen
99/2015	female	72	Huangqi、Dangshen、Jiushanzhuyu、Shanyao、Fuling、Zexie、Mudanpi、Dahuang、Jiegeng、Sharen、Niuxi、Sangjisheng、Shuizhi、Danshen、Jiaomaiya、Jiaoshanzha、Jiaoshenqu
100/2015	male	64	Fabanxia、Dangshen、Ganjiang、Zhigancao、Huanglian、Huangqin、Guizhi、Tufuling、Mudanpi、Chishao、Danggui、Jixuecao、Tusizi、Jiudahuang
101/2015	female	53	Chaihu、Chaozhiqiao、Dangshen、Huangqi、Chaobaizhu、Fuling、Shudihuang、Shanzhuyu、Chaoshanyao、Shenqu、Jiangbanxia、Chenpi、Huanglian、Zisuye、Dahuang、Sharen、Danshen、Gegen
102/2015	male	36	Shufuzi、Guizhi、Niuxi、Cheqianzi、Shanzhuyu、Chaoshanyao、Shudihuang、Fuling、Ganjiang、Houpo、Caoguo、Danshen、Chantui、Jiangcan、Dahuang、Sharen、Jianghuang
103/2015	male	43	Shufuzi、Jiudahuang、Baizhu、Yinyanghuo、Tufuling、Baimaogen、Fuling、Zexie、Zhuru、Banxia、Shengjiang、Gancao
104/2015	male	36	Xiyangshen、Chaobaizhu、Zhigancao、Fuling、Danggui、Huangqi、Huoxiang、Jiangbanxia、Houpo、Chenpi、Jiaoshanzha、Dahuang、Zexie、Cheqianzi、Chuanxiong、Shuizhi、Bailongchangcai、Huainiuxi、Heshouwu、Sanqi、Baimaogen、Shufuzi
105/2014	male	48	Lianqiao、Taoren、Honghua、Danggui、Zhiqiao、Gegen、Dihuang、Mudanpi、Danshen、Chaihu、Dahuang、Gancao、Huoxiang、Baibiandou、Baizhu
106/2014	male	62	Lianqiao、Taoren、Honghua、Danggui、Zhiqiao、Gegen、Dihuang、Mudanpi、Danshen、Chaihu、Dahuang、Caoguo仁、Xiaoji、Cebaiye、Gancao
107/2014	female	61	Lianqiao、Taoren、Honghua、Danggui、Zhiqiao、Gegen、Dihuang、Mudanpi、Danshen、Chaihu、Dahuang、Gancao、Baizhu、Yuliren、Huomaren
108/2014	female	56	Taizishen、Huangqi、Baizhu、Zexie、Tusizi、Gouji、Yanhusuo、Shanzhuyu、Huoxiang、Peilan、Sharen、Doukou、Dahuang
109/2014	female	51	Huangqi、Taizishen、Baizhu、Sharen、Duzhong、Tufuling、Baimaogen、Muli、Dahuang、Honghua、Danshen、Banxia、Baihuasheshecao、Shuizhi、Huoxiang、Zhuru、Zhibiejia
110/2014	female	77	Shudihuang、Huangqi、Dangshen、Danggui、Shanyao、Cangzhu、Zhishi、Chenpi、Banxia、Fuling、Jiudahuang、Cheqianzi、Shuizhi、Duzhong、Huangbai、Niuxi
111/2014	male	48	Chaihu、Chantui、Chenpi、Zhiqiao、Shudihuang、Shanzhuyu、Dangshen、Huangqi、Sangjisheng、Niuxi、Baizhu、Shanyao、Fuling、Banxia、Chuanxiong、Sharen、Gancao、Yiyiren、Danshen、Dahuang
112/2014	male	78	Xiyangshen、Zhihuangqi、Cangzhu、Baizhu、Shengma、Chaihu、Qianghuo、Huangqin、Huanglian、Zhigancao、Danshen、Sangjisheng、Shiwei、Baimaogen、Baihuasheshecao、Dahuang、Shuizhi、Yinchen、Heye、Caoguo、Shenqu
113/2014	female	42	Shanyao、Shanzhuyu、Niuxi、Tusizi、Baimaogen、Taizishen、Sharen、Huangqi、Banxia、Baizhu、Chenpi、Kunbu、Pugongying、Muli、Huoxiang、Peilan、Fuling、Mudanpi、Dahuang、Chuanshanjia、Yimucao、Danshen
114/2014	male	49	Taizishen、Huangqi、Huoxiang、Peilan、Baizhu、Sharen、Fuling、Banxia、Chenpi、Shanyao、Shanzhuyu、Tusizi、Mudanpi、Pugongying、Dahuang、Muli、Kunbu、Dongguapi、Huangguapi
115/2014	male	45	Taizishen、Liuyuexue、Shanyao、Baihuasheshecao、Fuling、Banxia、Mudanpi、Zexie、Jiudahuang、Chenpi、Danshen、Huanglian
116/2014	female	65	Dihuang、Shanzhuyu、Fuling、Shanyao、Zexie、Shashen、Danggui、Gouqizi、Chuanlianzi、Niuxi、Cheqianzi、Roucongrong
117/2014	male	16	Dihuang、Shudihuang、Fuling、Shanyao、Shanzhuyu、Huangqi、Danggui、Chenpi、Banxia、Zhuru、Zhuling、Baizhu、Cheqianzi、Roucongrong、Dahuang
118/2013	female	37	Huangqi、Taizishen、Shanzhuyu、Zexie、Dihuang、Mudanpi、Shanyao、Qianshi、Jinyingzi、Sangpiaoxiao、Tusizi、Lianqiao、Taoren、Honghua、Danggui、Zhiqiao、Gegen、Danshen、Chaihu、Dahuang、Gancao
119/2013	female	54	Lianqiao、Taoren、Honghua、Danggui、Zhiqiao、Gegen、Dihuang、Mudanpi、Danshen、Chaihu、Dahuang、Gancao
120/2013	female	28	Fuzi、Shudahuang、Peilan、Huoxiang、Muxiang、Sharen、Jineijin、Chenpi、Baizhu、Zhigancao、Caoguo、Taoren
121/2013	female	42	Dangshen、Huangqi、Shanzhuyu、Shanyao、Zisuye、Huanglian、Zhishi、Chenpi、Banxia、Fuling、Zhuru、Cheqianzi、Cangzhu、Baizhu、Huoxiang、Maoxucao、Hongjingtian、Danshen、Zhigancao
122/2013	male	58	Huangqi、Dangshen、Dihuang、Shanzhuyu、Huzhang、Jixuecao、Yuxingcao、Shiwei、Yimucao、Jinyingzi、Qianshi、Huluba、Yinyanghuo、Danshen、Chuanxiong、Niuxi、Chaohuangqin
123/2013	female	79	Huangqi、Baizhu、Taizishen、Doukou、Sharen、Huoxiang、Tusizi、Xiguapi、Jinbo、Cheqianzi、Dahuang、Xianhecao、Puhuangtan、Jineijin、Duanmuli、Biejia
124/2013	female	50	Huangqi、Taizishen、Baizhu、Zelan、Tusizi、Shanzhuyu、Danshen、Gouqizi、Huoxiang、Sharen、Yiyiren、Niuxi、Jinyingzi、Qianshi、Fuling、Danggui、Tufuling
125/2013	male	62	Huangqi、Guizhi、Shufuzi、Fuling、Shanzhuyu、Shanyao、Zexie、Cheqiancao、Zhuru、Huangbai、Dahuang、Dihuang、Danggui、Mudanpi、Chishao
126/2013	male	27	Shudihuang、Dihuang、Shanzhuyu、Fuling、Shanyao、Zexie、Mudanpi、Huangqi、Danshen、Liuyuexue、Baihuasheshecao、Dahuang、Juhua、Muli、Shijueming
127/2013	female	69	Huanglian、Banxia、Zhuru、Chenpi、Fuling、Dahuangtan、Chaihu、Huoxiang、Zisuye、Doukou、Zexie、Gouteng、Gouqizi、Tianma、Zhenzhumu
128/2013	male	73	Danggui、Lingzhi、Huluba、Shudahuang、Tufuling、Zisuye、Luxiancao、Guijianyu、Banxia、Chenpi、Gancao
129/2013	male	33	Danggui、Baizhu、Shudahuang、Wangbuliuxing、Huanglian、Huangqin、Huangqi、Jixuecao、Zhiqiao、Chenpi、Jinquegen、Tufuling、Gancao、Qianqianhuo
130/2013	male	37	Huangqi、Baizhu、Taizishen、Sharen、Doukou、Huoxiang、Tusizi、Huangguapi、Xiguapi、Dahuang
131/2013	male	85	Sangbaipi、Dafupi、Chenpi、Dongguapi、Fuling、Dahuangtan、Chaobaizhu、Fulingpi、Cheqianzi、Chuanxiong、Huangqi、Dahuang
132/2013	female	47	Taizishen、Huangqi、Baizhu、Fuling、Chenpi、Banxia、Shanyao、Shanzhuyu、Tusizi、Mudanpi、Sharen、Dahuang、Pugongying、Muli、Zhuru、Huoxiang、Peilan
133/2013	female	51	Taizishen、Huangqi、Danggui、Baizhu、Fuling、Chenpi、Banxia、Shanyao、Shanzhuyu、Tusizi、Mudanpi、Sharen、Dahuang、Duzhong、Yimucao、Biejia、Baimaogen、Huoxiang、Peilan、Pugongying、Muli
134/2013	female	47	Shudihuang、Shanzhuyu、Shanyao、Mudanpi、Jinyingzi、Danggui、Niubangzi、Taizishen、Danshen、Fuling、Beishashen、Shiwei、Bixie、Zelan、Ezhu、Zexie、Sangpiaoxiao、Dihuang、Lianqiao、Sangjisheng
135/2013	male	40	Fuzi、Guizhi、Danshen、Baishao、Renshen、Shanzhuyu、Niuxi、Danggui、Zexie、Fuling、Honghua
136/2013	female	63	Huangqi、Baizhu、Taizishen、Sharen、Doukou、Huoxiang、Tusizi、Huangguapi、Xiguapi、Dahuang
137/2013	female	65	Taizishen、Huangqi、Baizhu、Fuling、Chenpi、Banxia、Shanyao、Shanzhuyu、Tusizi、Mudanpi、Sharen、Dahuang、Pugongying、Muli、Zhuru、Huoxiang、Peilan
138/2013	male	71	Taizishen、Huangqi、Danggui、Baizhu、Fuling、Chenpi、Banxia、Shanyao、Shanzhuyu、Tusizi、Mudanpi、Sharen、Dahuang、Duzhong、Yimucao、Biejia、Baimaogen、Huoxiang、Peilan、Pugongying、Muli
139/2012	female	36	Huangqi、Danggui、Taizishen、Fuling、Baizhu、Shanyao、Niuxi、Huoxiang、Peilan、Zhuru、Huanglian、Banxia、Chenpi、Chixiaodou、Baimaogen、Dahuang、Honghua、Chuanxiong、Gancao
140/2012	male	32	Huangqi、Taizishen、Danshen、Baizhu、Shanzhuyu、Mudanpi、Tusizi、Duzhong、Qianshi、Wuweizi、Niuxi、Sharen、Huoxiang、Peilan、Banxia、Dahuang
141/2012	female	67	Taizishen、Huangqi、Niuxi、Huoxiang、Peilan、Baizhu、Sharen、Fuling、Banxia、Shanyao、Chenpi、Shanzhuyu、Mudanpi、Danshen、Dahuang、Tusizi、Baimaogen
142/2012	female	67	Huangqi、Fangji、Cangzhu、Baizhu、Fuling、Zexie、Houpo、Chenpi、Zhuling、Rougui、Muxiang、Sharen、Zhigancao、Binglang、Yimucao、Zhebeimu、Haipiaoxiao
143/2012	male	52	Taizishen、Chaobaizhu、Fuling、Tufuling、Yiyiren、Cheqianzi、Zexie、Zelan、Muli、Longgu、Shudahuang、Jixueteng、Niuxi、Danshen、Shanzhuyu
144/2012	male	49	Huangqi、Taizishen、Baizhu、Fuling、Shanzhuyu、Tusizi、Gouqizi、Tufuling、Baihuasheshecao、Zhiqiao、Huoxiang、Peilan、Zexie、Zhuling、Jinbo、Chenpi、Sharen、Dahuang、Zhigancao
145/2012	female	35	Huangqi、Taizishen、Baizhu、Fuling、Biandou、Danshen、Gouqizi、Nuzhenzi、Dihuang、Zhiheshouwu、Maimendong、Shanyao、Duzhong、Sangjisheng、Zhigancao
146/2012	female	46	Danggui、Baishao、Chuanxiong、Tufuling、Zexie、Baizhu、Chaihu、Huangqin、Banxia、Taizishen、Huluba、Yinyanghuo、Jiudahuang、Liuyuexue、Xiakucao
147/2012	female	43	Huangqi、Sangbaipi、Dafupi、Fuling、Zhuling、Zhiqiao、Zisuye、Zhipibaye、Dahuang
148/2012	female	75	Tusizi、Shanyao、Shanzhuyu、Niuxi、Mudanpi、Muli、Taizishen、Huangqi、Baizhu、Sharen、Fuling、Banxia、Chenpi、Huoxiang、Peilan、Dahuang、Chuanshanjia、Yimucao、Danshen、Kunbu、Baimaogen、Pugongying
149/2012	female	34	Shuiniujiao、Fuling、Chaobaizhu、Zhuling、Fuping、Jiaomu、Tufuling、Huangqi、Danggui、Danshen、Chuanxiong、Honghua、Guijianyu、Chantui、Dilong、Jiangcan、Wushaoshe、Guijia、Qingfengteng、Jixuecao、Shudahuang、Hongqu
150/2012	female	68	Xuduan、Sangjisheng、Gouqizi、Jinqiancao、Dongkuizi、Haijinsha、Taizishen、Yiyiren、Fulingpi、Zhuling、Cheqianzi、Zelan、Zexie、Baihuasheshecao、Banzhilian、Longkui、Jixuecao、Tufuling、Jiudahuang、Muli、Huashi、Gancao
151/2012	male	32	Xuduan、Sangjisheng、Zhigouji、Duzhong、Niuxi、Danshen、Chishao、Taizishen、Huangqi、Yiyiren、Fuling、Jixuecao、Tufuling、Liuyuexue、Jiudahuang、Muli、Banzhilian、Baihuasheshecao、Cheqianzi、Chaoqianshi、Guya、Maiya
152/2012	female	58	Zisuye、Huanglian、Xiyangshen、Maidong、Danshen、Dahuang、Baihuasheshecao、Pugongying、Sharen、Muli、Huangqi、Hanliancao、Yinyanghuo、Yiyiren、Chuanshanjia、Cansha、Banxia、Shuizhi
153/2012	female	46	Cangzhu、Houpo、Chenpi、Mahuang、Yimucao、Zelan、Danshen、Baimaogen、Guizhi、Fuling、Baizhu、Danggui、Sangjisheng、Niuxi、Cheqianzi
154/2012	male	73	Chantui、Jiangcan、Jianghuang、Jiudahuang、Huanglian、Jiangbanxia、Chenpi、Tufuling、Zhuru、Zhishi、Gancao、Liuyuexue、Taoren
155/2012	male	68	Chaihu、Banxia、Dangshen、Huangqi、Zhuru、Chenpi、Chaozhiqiao、Gegen、Shichangpu、Dahuang、Danshen、Shudihuang、Zexie、Shanzhuyu、Fuling、Chaoshanyao、Chaobaizhu、Sharen、Shengjiang、Huanglian、Jiaoshanzha、Shenqu、Gancao
156/2011	male	64	Huangqi、Huangbai、Mudanpi、Dihuang、Shanzhuyu、Baizhu、Fuling、Cheqianzi、Niuxi、Shiwei、Shuizhi、Danshen、Fangfeng
157/2011	male	31	Huangqi、Taizishen、Shanzhuyu、Tusizi、Huoxiang、Peilan、Niuxi、Sharen、Banxia、Baimaogen、Danshen、Fuling、Mudanpi、Dahuang
158/2011	female	76	Huangqi、Baimaogen、Taizishen、Baizhu、Shanzhuyu、Mudanpi、Tusizi、Duzhong、Qianshi、Wuweizi、Niuxi、Sharen、Yizhiren、Huoxiang、Peilan、Danshen、Dahuang
159/2011	male	50	Chenpi、Banxia、Tufuling、Zhiqiao、Bianxu、Qumai、Maidong、Shanzhuyu、Danshen、Baimaogen、Huangqi、Danggui、Sangjisheng、Duzhong、Gancao
160/2011	male	53	Jinyinhua、Pugongying、Dihuang、Mudanpi、Digupi、Fangfeng、Jingjie、Difuzi、Baixianpi、Jili、Danshen、Chishao、Houpo、Dahuang
161/2011	female	55	Qianghuo、Fangfeng、Chaihu、Dangshen、Baizhu、Fuling、Huangqi、Baishao、Banxia、Huanglian、Zexie、Chenpi、Danshen、Liuyuexue、Jiudahuang、Zhigancao、Shengjiang、Dazao
162/2011	male	43	Huangqi、Dangshen、Fuling、Zhuru、Banxia、Chenpi、Zhishi、Ganjiang、Baizhu、Huanglian、Chuanxiong、Jiudahuang、Zexie、Sharen
163/2011	female	19	Dangshen、Baizhu、Nuzhenzi、Heshouwu、Danshen、Zelan、Dahuang、Chenpi、Sharen
164/2011	male	62	Huangqi、Dangshen、Baizhu、Danggui、Yuanzhi、Heshouwu、Wuweizi、Shudihuang、Tusizi、Gouqizi、Danshen、Shanzha、Yimucao、Shanyao
165/2011	male	68	Dangshen、Chuanxiong、Chaoshanyao、Yiyiren、Shudihuang、Taoren、Honghua、Tianma、Zexie、Danshen、Huangqi、Gouteng、Huainiuxi、Fuling、Chenpi、Sharen、Dahuang、Gancao、Shengjiang、
166/2011	female	53	Dangshen、Huangqi、Chaobaizhu、Shanyao、Fuling、Zexie、Honghua、Tufuling、Danshen、Baihuasheshecao、Chuanxiong、Yiyiren、Huainiuxi、Huanglian、Chenpi、Sharen、Dahuang、Gancao
167/2011	male	50	Fuzi、Huangqi、Danggui、Chaobaizhu、Cangzhu、Zhimahuang、Dahuang、Danshen、Bixie、Jiangbanxia、Huanglian、Chaowuzhuyu、Shengjiang
168/2011	male	45	Huoxiang、Peilan、Jingjie、Taizishen、Chaobaizhu、Huangqi、Zhuling、Fuling、Xuduan、Tusizi、Fupenzi、Duzhong、Huainiuxi、Dahuang、Chishao、Honghua
169/2011	male	62	Taizishen、Shudihuang、Chaobaizhu、Shanyao、Yinyanghuo、Zhiheshouwu、Tufuling、Jixuecao、Chishao、Taoren、Honghua、Guijianyu、Cansha、Liuyuexue、Bixie、Jiudahuang
170/2011	male	25	Taizishen、Huangqi、Huoxiang、Peilan、Sharen、Fuling、Banxia、Shanyao、Shanzhuyu、Mudanpi、Danshen、Yimucao、Baimaogen、Dahuang、Niuxi、Tusizi、Baizhu、Chenpi、Chuanshanjia、Pugongying、Muli、Kunbu、
171/2011	male	66	Taizishen、Huangqi、Huoxiang、Peilan、Sharen、Fuling、Banxia、Shanyao、Shanzhuyu、Mudanpi、Danshen、Yimucao、Baimaogen、Dahuang、Niuxi、Tusizi、Baizhu、Chenpi、Chuanshanjia、Pugongying、Ezhu、Muli、Juhua、Gouteng、Niuxi
172/2011	female	63	Huoxiang、Zisuye、Jiangbanxia、Fuling、Chaobaizhu、Cangzhu、Chantui、Shengjiang、Sharen、Doukou、Danggui、Huangqi、Jiaoshanzha、Jiaoshenqu、Jiaomaiya、Chaoyiyiren、Zhuling、Guizhi、Jiudahuang、Hupo、Sheyi
173/2010	male	44	Huangqi、Dahuang、Fuling、Shuizhi、Dilong、Baihuasheshecao、Yimucao、Danggui、Zexie、Liuyuexue、Chaobaizhu、Gancao
174/2010	female	66	Huangqi、Taizishen、Fuling、Baizhu、Danggui、Danshen、Shanyao、Huoxiang、Peilan、Banxia、Chenpi、Dahuang、Duzhong、Honghua、Taoren、Liuyuexue
175/2010	female	65	Huangqi、Fuling、Shanyao、Dihuang、Shanzhuyu、Danggui、Ezhu、Danshen、Bixie、Pugongying、Shiwei、Chenpi、Zhuru、Dangshen、Baizhu、Dahuang
176/2010	male	50	Huangqi、Taizishen、Shanzhuyu、Tusizi、Shudihuang、Duzhong、Gouqizi、Shanyao、Fuling、Huoxiang、Peilan、Baimaogen、Tufuling、Laotoucao、Dilong、Danshen、Dahuang
177/2010	female	48	Huangqi、Dangshen、Dihuang、Shudihuang、Shanyao、Fuling、Zexie、Banxia、Chenpi、Huanglian、Sharen、Foshou、Zisuye、Jiudahuang
178/2010	male	62	Chaihu、Huangqin、Banxia、Danggui、Baishao、Chuanxiong、Tufuling、Zexie、Baizhu、Dihuang、Shanyao、Shanzhuyu、Dangshen、Huangqi、Liuyuexue、Jiudahuang、Maiya、Guya、Gancao
179/2010	female	33	Dangshen、Maidong、Dihuang、Danshen、Yimucao、Shanzhuyu、Fuling、Mudanpi、Chishao、Nuzhenzi、Mohanlian、Danggui、Yinyanghuo、Dahuang、Yiyiren、Cheqianzi、Zhigancao
180/2010	female	46	Jiangbanxia、Chenpi、Baizhu、Yinyanghuo、Duzhong、Sangjisheng、Fuling、Dangshen、Wuzhuyu、Tusizi、Bajitian、Fuzi、Sharen、Ganjiang、Shengjiang、Zhigancao
181/2010	female	52	Taizishen、Huangqi、Fuling、Cheqianzi、Shanzhuyu、Yiyiren、Yinyanghuo、Zhiheshouwu、Liuyuexue、Pugongying、Huaihua、Danggui、Taoren、Honghua、Zhidahuang、Gancao
182/2010	female	63	Huangqi、Tufuling、Baizhu、Ganjiang、Fabanxia、Shichangpu、Dangshen、Shengjiang、Zisuye、Zexie、Dazao、Wuzhuyu、Guizhi、Guya、Maiya
